# Supplementary material for: Estimating causal effects with a non-paranormal method for the design of efficient intervention experiments
Source: BMC Bioinformatics. 2014 Jun 30;15:228. doi: 10.1186/1471-2105-15-228 (PMC4087001; doi:10.1186/1471-2105-15-228)
Supplement: Additional file 1 — Experimental results of all combined parameter settings for performance comparison between the NPN-PC algorithm and the PC-algorithm. [file 1471-2105-15-228-S1.xlsx]

## Sheet: benchmark_stability_performance
cp	alpha	p	n	mixing rate	TPR (PC)	TPR (NPN-PC)	FPR (PC)	FPR (NPN-PC)	TDR (PC)	TDR (NPN-PC)	SHD (PC)	SHD (NPN-PC)
0.005	0.01	100	50	0.1	0.520033	0.592933	0.00601384	0.00581862	0.303019	0.341747	46.52	45.68
0.005	0.01	100	50	0.2	0.449063	0.581244	0.00742365	0.00586825	0.237882	0.337601	55.22	46.7
0.005	0.01	100	50	0.3	0.420413	0.586414	0.00854653	0.00591963	0.195482	0.326415	60.38	46.42
0.005	0.01	100	50	0.4	0.432536	0.611555	0.00905143	0.00537239	0.194144	0.365458	63.14	43.94
0.005	0.01	100	50	0.5	0.409693	0.628784	0.00937131	0.0056805	0.180662	0.355104	64.52	45.16
0.005	0.01	100	50	0.6	0.43438	0.637985	0.00948259	0.00557957	0.191089	0.369331	65.28	44.74
0.005	0.01	100	50	0.7	0.391364	0.62408	0.00978644	0.00574976	0.167128	0.353635	67.48	45.78
0.005	0.01	100	50	0.8	0.426697	0.625261	0.00966389	0.00566432	0.181192	0.355466	65.84	44.3
0.005	0.01	100	50	0.9	0.435722	0.64354	0.00955293	0.00560255	0.181827	0.35712	64.52	43.36
0.005	0.01	100	50	1	0.400775	0.607331	0.0097596	0.00587251	0.17652	0.350286	67.8	46.78
0.005	0.001	100	50	0.1	0.404241	0.478613	0.00282129	0.00125031	0.404896	0.640196	30.5	21.82
0.005	0.001	100	50	0.2	0.405266	0.508114	0.0047109	0.00118988	0.308344	0.687881	41.92	22.22
0.005	0.001	100	50	0.3	0.371375	0.492831	0.00555024	0.00134796	0.24667	0.637725	45.74	22.52
0.005	0.001	100	50	0.4	0.350727	0.513825	0.00605783	0.00127079	0.222888	0.663617	48.5	22.04
0.005	0.001	100	50	0.5	0.33731	0.514851	0.00644726	0.00122199	0.202229	0.671045	50.04	21.1
0.005	0.001	100	50	0.6	0.366341	0.518651	0.00647388	0.0012509	0.226612	0.682211	51.38	22.26
0.005	0.001	100	50	0.7	0.350414	0.505373	0.00654105	0.00125042	0.208278	0.66181	51.28	21.92
0.005	0.001	100	50	0.8	0.341058	0.508745	0.00666772	0.0014049	0.204103	0.645461	52.2	22.76
0.005	0.001	100	50	0.9	0.381631	0.550197	0.00653201	0.00130719	0.220829	0.66608	49.32	21.24
0.005	0.001	100	50	1	0.342469	0.526856	0.00653553	0.00124291	0.220795	0.694369	52.58	22.62
0.005	0.0001	100	50	0.1	0.345223	0.37032	0.00197753	0.000190904	0.469347	0.909194	28.64	19.58
0.005	0.0001	100	50	0.2	0.335692	0.39417	0.00337449	0.000247721	0.334457	0.890603	35.28	19.14
0.005	0.0001	100	50	0.3	0.314032	0.3652	0.00426453	0.000198979	0.272578	0.899757	40.96	19.72
0.005	0.0001	100	50	0.4	0.335538	0.373418	0.00471036	0.000207096	0.261402	0.902114	41.62	18.74
0.005	0.0001	100	50	0.5	0.329066	0.397267	0.004893	0.000231471	0.25417	0.895148	42.94	18.08
0.005	0.0001	100	50	0.6	0.309124	0.396661	0.00509459	0.000190814	0.224977	0.907668	43.06	17.42
0.005	0.0001	100	50	0.7	0.297728	0.407974	0.00514599	0.000247774	0.231226	0.897537	45.64	19.1
0.005	0.0001	100	50	0.8	0.322048	0.40691	0.00508277	0.000255715	0.237003	0.877981	43.16	18.1
0.005	0.0001	100	50	0.9	0.300215	0.395591	0.00504779	0.000288415	0.231499	0.876022	44.58	19.04
0.005	0.0001	100	50	1	0.309281	0.403845	0.00517608	0.000235437	0.223618	0.890132	43.98	17.24
0.005	1e-05	100	50	0.1	0.320424	0.304112	0.00152652	2.84091e-05	0.508799	0.978	25.52	18.24
0.005	1e-05	100	50	0.2	0.300611	0.305842	0.0027733	4.87558e-05	0.354928	0.969443	32.76	19.24
0.005	1e-05	100	50	0.3	0.271198	0.282868	0.00354489	3.24956e-05	0.277433	0.979412	37.56	19.86
0.005	1e-05	100	50	0.4	0.273093	0.298877	0.00383326	4.46503e-05	0.261786	0.973912	38.64	19.22
0.005	1e-05	100	50	0.5	0.274869	0.287706	0.00396325	4.8746e-05	0.25883	0.969517	39	19.44
0.005	1e-05	100	50	0.6	0.272838	0.284605	0.00432434	3.65656e-05	0.234513	0.978293	40.6	19.06
0.005	1e-05	100	50	0.7	0.288257	0.319188	0.00408498	4.0624e-05	0.258844	0.974374	39.58	18.84
0.005	1e-05	100	50	0.8	0.28165	0.321148	0.00426052	6.09261e-05	0.254374	0.966216	41.5	19.8
0.005	1e-05	100	50	0.9	0.267317	0.313808	0.0043409	4.06001e-05	0.240394	0.974016	41.36	19.02
0.005	1e-05	100	50	1	0.288367	0.303769	0.00417443	6.08997e-05	0.258123	0.95988	40.24	19.4
0.005	1e-06	100	50	0.1	0.28565	0.23819	0.00142917	8.12679e-06	0.48758	0.991667	25.82	19.48
0.005	1e-06	100	50	0.2	0.246832	0.218352	0.00234298	2.03029e-05	0.344264	0.986032	31.68	20.66
0.005	1e-06	100	50	0.3	0.260043	0.230491	0.00295636	8.11853e-06	0.307198	0.9775	34.74	20.76
0.005	1e-06	100	50	0.4	0.269778	0.227339	0.00323615	1.62585e-05	0.29241	0.988143	35.3	20.2
0.005	1e-06	100	50	0.5	0.264129	0.231278	0.00348784	2.03153e-05	0.2747	0.98346	36.66	20.06
0.005	1e-06	100	50	0.6	0.278947	0.235556	0.00340633	1.21828e-05	0.287585	0.990952	35.98	19.86
0.005	1e-06	100	50	0.7	0.251506	0.209518	0.00358129	1.62445e-05	0.261581	0.985286	37.58	20.78
0.005	1e-06	100	50	0.8	0.234614	0.23202	0.00365501	1.21852e-05	0.248372	0.988778	38.94	20.78
0.005	1e-06	100	50	0.9	0.266476	0.238279	0.00357371	1.62395e-05	0.275378	0.986	37.58	20.36
0.005	1e-06	100	50	1	0.247727	0.242204	0.00367844	2.43655e-05	0.242635	0.979429	37.8	19.58
0.005	0.01	100	100	0.1	0.606345	0.747673	0.0075276	0.00628924	0.286798	0.371478	53.56	45.92
0.005	0.01	100	100	0.2	0.562188	0.78777	0.00970574	0.00605498	0.232607	0.401691	65.98	44.42
0.005	0.01	100	100	0.3	0.55056	0.801141	0.011048	0.00632163	0.198656	0.385926	71.9	44.74
0.005	0.01	100	100	0.4	0.546749	0.826192	0.0116692	0.00594402	0.188883	0.40785	75.18	42.8
0.005	0.01	100	100	0.5	0.521916	0.80502	0.0117828	0.00594611	0.189232	0.415522	77.48	44.34
0.005	0.01	100	100	0.6	0.536495	0.824986	0.011897	0.00582428	0.192246	0.42929	77.58	43.38
0.005	0.01	100	100	0.7	0.499599	0.841192	0.0120477	0.00592426	0.17321	0.415503	77.7	42.96
0.005	0.01	100	100	0.8	0.528944	0.836784	0.0124258	0.00615405	0.16896	0.390208	78.98	42.82
0.005	0.01	100	100	0.9	0.542059	0.842912	0.0121682	0.0057857	0.179643	0.415862	77.4	41.86
0.005	0.01	100	100	1	0.547707	0.835281	0.0120176	0.00573442	0.192502	0.432518	77.88	42.34
0.005	0.001	100	100	0.1	0.571875	0.701961	0.00410094	0.00101502	0.407841	0.772679	35.2	16.44
0.005	0.001	100	100	0.2	0.515096	0.740623	0.00647503	0.00111236	0.278947	0.759846	47.98	16.46
0.005	0.001	100	100	0.3	0.48255	0.713581	0.00765728	0.00108393	0.232866	0.761969	55.06	16.54
0.005	0.001	100	100	0.4	0.468831	0.719453	0.0080482	0.00101102	0.231012	0.781015	57.32	17.02
0.005	0.001	100	100	0.5	0.486731	0.747487	0.00822245	0.00108398	0.229172	0.775795	57.94	16.34
0.005	0.001	100	100	0.6	0.47981	0.772692	0.00830065	0.000901454	0.230545	0.813326	59.4	15.52
0.005	0.001	100	100	0.7	0.469747	0.743656	0.00839625	0.00112051	0.21539	0.762514	58.94	16.64
0.005	0.001	100	100	0.8	0.487383	0.748554	0.00824677	0.00102322	0.230075	0.784493	58.08	16.72
0.005	0.001	100	100	0.9	0.471047	0.755179	0.00817081	0.00106805	0.229242	0.784894	58.26	16.64
0.005	0.001	100	100	1	0.46597	0.760119	0.00828881	0.00108031	0.226284	0.784917	59.32	16.46
0.005	0.0001	100	100	0.1	0.488537	0.610898	0.00316747	0.000146205	0.436908	0.955368	31.7	14.32
0.005	0.0001	100	100	0.2	0.448309	0.643598	0.00470218	0.000125883	0.328791	0.963043	40.94	14.02
0.005	0.0001	100	100	0.3	0.435465	0.622081	0.00582208	0.000129916	0.267129	0.96053	46.28	13.46
0.005	0.0001	100	100	0.4	0.442292	0.652983	0.00609146	0.000174627	0.271414	0.948103	48.36	14.16
0.005	0.0001	100	100	0.5	0.42587	0.664156	0.00638693	0.000158388	0.251362	0.952791	49.56	13.64
0.005	0.0001	100	100	0.6	0.451067	0.666704	0.00634591	9.33755e-05	0.261794	0.970359	48.34	12.4
0.005	0.0001	100	100	0.7	0.453778	0.686527	0.00645954	0.000134034	0.255395	0.964455	48.92	11.9
0.005	0.0001	100	100	0.8	0.457971	0.706529	0.00630745	0.000146132	0.249937	0.955783	47.2	11.3
0.005	0.0001	100	100	0.9	0.457077	0.679249	0.00614915	0.000134011	0.283309	0.962052	48.36	13.26
0.005	0.0001	100	100	1	0.433224	0.686578	0.00663124	9.33723e-05	0.251308	0.970299	50.8	12.92
0.005	1e-05	100	100	0.1	0.454809	0.527393	0.00226612	1.62387e-05	0.509231	0.994538	28.26	15.78
0.005	1e-05	100	100	0.2	0.408497	0.560538	0.00399174	2.03252e-05	0.348875	0.994457	38.08	15.18
0.005	1e-05	100	100	0.3	0.398536	0.560015	0.00484384	4.06438e-05	0.288458	0.988832	41.48	14.3
0.005	1e-05	100	100	0.4	0.391204	0.58067	0.00520057	2.03005e-05	0.265439	0.99252	43.08	13.84
0.005	1e-05	100	100	0.5	0.404121	0.606066	0.00512109	2.84371e-05	0.28596	0.99157	43.68	13.94
0.005	1e-05	100	100	0.6	0.413356	0.6154	0.00525293	2.84149e-05	0.274188	0.988938	42.66	12.72
0.005	1e-05	100	100	0.7	0.39805	0.567122	0.0052631	2.43746e-05	0.280979	0.992109	44.48	15.44
0.005	1e-05	100	100	0.8	0.384082	0.584536	0.00528291	1.21877e-05	0.272779	0.996259	44.88	14.52
0.005	1e-05	100	100	0.9	0.407294	0.600651	0.00519841	3.24799e-05	0.28628	0.989583	44.3	14.98
0.005	1e-05	100	100	1	0.378799	0.587021	0.00522134	3.24965e-05	0.265138	0.9893	44.1	14.44
0.005	1e-06	100	100	0.1	0.387432	0.465508	0.00218912	8.12183e-06	0.47761	0.997238	29.1	16.9
0.005	1e-06	100	100	0.2	0.378264	0.473429	0.00335856	1.21918e-05	0.368671	0.9945	34.9	16.84
0.005	1e-06	100	100	0.3	0.387755	0.499389	0.00385792	4.05104e-06	0.336572	0.9975	37.06	15.64
0.005	1e-06	100	100	0.4	0.390585	0.50298	0.00427517	4.05927e-06	0.305577	0.998462	38.24	15.12
0.005	1e-06	100	100	0.5	0.357523	0.493773	0.00436179	8.12513e-06	0.299667	0.997143	40.4	17.08
0.005	1e-06	100	100	0.6	0.387089	0.520257	0.00453161	1.21902e-05	0.29857	0.995128	40.22	15.06
0.005	1e-06	100	100	0.7	0.388353	0.513502	0.00436496	4.05515e-06	0.306707	0.998182	39.36	14.96
0.005	1e-06	100	100	0.8	0.390309	0.49637	0.00442683	4.06587e-06	0.316729	0.998571	40.4	16.48
0.005	1e-06	100	100	0.9	0.36723	0.522127	0.00446732	8.12514e-06	0.297743	0.996643	41.02	15.68
0.005	1e-06	100	100	1	0.379657	0.526587	0.00448218	0	0.288778	1	39.74	14.62
0.005	0.01	200	50	0.1	0.4181	0.502612	0.00316483	0.00313554	0.403741	0.451313	142.56	139.86
0.005	0.01	200	50	0.2	0.378677	0.509989	0.00363922	0.00315539	0.342576	0.447665	150.84	137.64
0.005	0.01	200	50	0.3	0.350671	0.505761	0.0040099	0.00327858	0.303938	0.435588	159.2	140.2
0.005	0.01	200	50	0.4	0.346723	0.517023	0.00424171	0.00313175	0.284671	0.446619	163.22	135.82
0.005	0.01	200	50	0.5	0.347034	0.521391	0.00429807	0.00314546	0.29049	0.457086	167.36	137.6
0.005	0.01	200	50	0.6	0.348301	0.511076	0.0043179	0.00310786	0.287819	0.45126	166.2	136.92
0.005	0.01	200	50	0.7	0.351377	0.520119	0.00435836	0.00315743	0.287644	0.451858	166.3	138.1
0.005	0.01	200	50	0.8	0.341086	0.529624	0.00430441	0.00307698	0.289261	0.469419	168.76	136.46
0.005	0.01	200	50	0.9	0.340959	0.540702	0.00441074	0.00311387	0.277356	0.462997	168.1	135.24
0.005	0.01	200	50	1	0.332256	0.525438	0.00436402	0.00312247	0.281827	0.463828	170.2	138.76
0.005	0.001	200	50	0.1	0.351486	0.403751	0.0016364	0.000885886	0.521716	0.698446	112.82	95.38
0.005	0.001	200	50	0.2	0.318548	0.405262	0.00227075	0.000846443	0.414292	0.708462	127.36	95
0.005	0.001	200	50	0.3	0.292837	0.406813	0.00263792	0.000909944	0.351333	0.683418	133	93.24
0.005	0.001	200	50	0.4	0.285454	0.409255	0.00284646	0.000857586	0.336591	0.706897	140.08	94.12
0.005	0.001	200	50	0.5	0.288227	0.416987	0.00290544	0.00081525	0.339235	0.724581	143.52	95.08
0.005	0.001	200	50	0.6	0.279796	0.423175	0.00306552	0.000849453	0.313326	0.713274	144.62	93.64
0.005	0.001	200	50	0.7	0.294949	0.429191	0.0030622	0.00086047	0.320566	0.709494	142.04	90.86
0.005	0.001	200	50	0.8	0.287278	0.426039	0.00304734	0.000838345	0.321306	0.717631	144.34	93.64
0.005	0.001	200	50	0.9	0.300286	0.435689	0.00300878	0.000836265	0.330208	0.719929	140.84	89.78
0.005	0.001	200	50	1	0.288078	0.421506	0.00298892	0.000821212	0.328002	0.721929	143.42	91.82
0.005	0.0001	200	50	0.1	0.287889	0.316767	0.00111509	0.00018888	0.563034	0.892961	104.42	85.04
0.005	0.0001	200	50	0.2	0.272306	0.330208	0.00173226	0.000195956	0.440429	0.893734	117.62	84.28
0.005	0.0001	200	50	0.3	0.256456	0.3217	0.0020749	0.000186873	0.387401	0.898954	127.12	86.16
0.005	0.0001	200	50	0.4	0.258477	0.332452	0.00223302	0.000188863	0.363343	0.895467	126.86	81.84
0.005	0.0001	200	50	0.5	0.249208	0.32747	0.00233646	0.000202025	0.351688	0.891715	132.36	85.32
0.005	0.0001	200	50	0.6	0.251464	0.338799	0.00230412	0.000168698	0.358282	0.911723	131.48	83.96
0.005	0.0001	200	50	0.7	0.247949	0.336047	0.00239787	0.000188876	0.340191	0.898928	132.3	83.46
0.005	0.0001	200	50	0.8	0.248379	0.319269	0.0024362	0.000197964	0.338115	0.88891	132.76	84.28
0.005	0.0001	200	50	0.9	0.247544	0.330301	0.00241079	0.000210063	0.336562	0.884862	131.36	82.66
0.005	0.0001	200	50	1	0.245702	0.331952	0.00238174	0.000183831	0.341455	0.900928	132.78	83.44
0.005	1e-05	200	50	0.1	0.24689	0.244154	0.000869791	4.64666e-05	0.594153	0.964628	104.7	88.66
0.005	1e-05	200	50	0.2	0.234738	0.243762	0.00144356	4.14194e-05	0.455363	0.967795	116.14	87.68
0.005	1e-05	200	50	0.3	0.236046	0.246596	0.00166171	4.0409e-05	0.418944	0.9692	120.1	87.14
0.005	1e-05	200	50	0.4	0.235858	0.247622	0.00180919	4.14185e-05	0.398438	0.968629	122.76	86.82
0.005	1e-05	200	50	0.5	0.232207	0.242143	0.0019403	4.8484e-05	0.373316	0.961815	123.84	85.56
0.005	1e-05	200	50	0.6	0.226122	0.255098	0.00194429	3.73777e-05	0.366747	0.972511	123.98	83.64
0.005	1e-05	200	50	0.7	0.219042	0.258318	0.00195762	5.55603e-05	0.362704	0.95926	127.36	85.94
0.005	1e-05	200	50	0.8	0.233539	0.263215	0.0019595	4.44441e-05	0.37377	0.966836	124.38	83.68
0.005	1e-05	200	50	0.9	0.224395	0.256203	0.00195245	5.55539e-05	0.365639	0.95956	124.86	84.74
0.005	1e-05	200	50	1	0.217729	0.255698	0.00196783	5.15235e-05	0.361737	0.961855	127.44	86.98
0.005	1e-06	200	50	0.1	0.217844	0.193129	0.000768645	9.09254e-06	0.588517	0.990712	101.9	88
0.005	1e-06	200	50	0.2	0.209852	0.186979	0.00126959	1.00993e-05	0.450462	0.98791	111.46	87.3
0.005	1e-06	200	50	0.3	0.206457	0.185825	0.00152508	2.12086e-05	0.399732	0.977532	115.16	86.2
0.005	1e-06	200	50	0.4	0.21223	0.193999	0.00155253	1.01013e-05	0.409128	0.990655	117.4	87.92
0.005	1e-06	200	50	0.5	0.199259	0.196954	0.00164436	2.01973e-05	0.37544	0.978127	119.56	87.5
0.005	1e-06	200	50	0.6	0.207251	0.212357	0.00164845	1.919e-05	0.38867	0.981799	120.38	86.56
0.005	1e-06	200	50	0.7	0.20549	0.197412	0.00169905	1.91905e-05	0.37997	0.980278	122.08	88.24
0.005	1e-06	200	50	0.8	0.205613	0.200248	0.00172421	1.91889e-05	0.374906	0.981569	121.46	87.06
0.005	1e-06	200	50	0.9	0.213835	0.213413	0.00172909	1.51503e-05	0.378478	0.985339	119.96	84.8
0.005	1e-06	200	50	1	0.200127	0.196867	0.00171324	1.61647e-05	0.373467	0.983831	123.34	89.22
0.005	0.01	200	100	0.1	0.555896	0.713803	0.00413312	0.003423	0.402454	0.510534	150.68	128.62
0.005	0.01	200	100	0.2	0.494689	0.729661	0.00520413	0.00337069	0.326238	0.524073	177.84	127.8
0.005	0.01	200	100	0.3	0.463162	0.730869	0.00576079	0.00333135	0.290651	0.527695	190.98	127.14
0.005	0.01	200	100	0.4	0.46478	0.739652	0.00601847	0.00330617	0.282982	0.533637	196.4	126.56
0.005	0.01	200	100	0.5	0.455536	0.746297	0.0062228	0.00335225	0.267672	0.52613	199.28	124.88
0.005	0.01	200	100	0.6	0.464415	0.755525	0.00628946	0.00328259	0.269441	0.534512	200.88	123.88
0.005	0.01	200	100	0.7	0.451588	0.760578	0.00626693	0.00330212	0.268981	0.54013	201.86	124.88
0.005	0.01	200	100	0.8	0.458718	0.751677	0.0063771	0.00329454	0.262776	0.530939	201.1	122.9
0.005	0.01	200	100	0.9	0.457048	0.770651	0.00628233	0.00321489	0.266563	0.544355	201.14	120.58
0.005	0.01	200	100	1	0.467658	0.763936	0.00623926	0.00325141	0.275225	0.542707	198.94	122.1
0.005	0.001	200	100	0.1	0.473056	0.626274	0.00253536	0.000626236	0.486249	0.834628	123.62	73.96
0.005	0.001	200	100	0.2	0.439432	0.636843	0.0035712	0.000659481	0.376297	0.825329	144.26	72.4
0.005	0.001	200	100	0.3	0.399741	0.645069	0.0039839	0.00064443	0.337729	0.834359	158.06	73.36
0.005	0.001	200	100	0.4	0.39402	0.649899	0.00426967	0.00064644	0.318501	0.834904	163.62	72.54
0.005	0.001	200	100	0.5	0.401543	0.66057	0.00432832	0.000606036	0.320194	0.846138	164.62	71.58
0.005	0.001	200	100	0.6	0.391904	0.659579	0.00431112	0.0006222	0.315289	0.8421	164.46	70.34
0.005	0.001	200	100	0.7	0.399986	0.662689	0.00440111	0.000671732	0.316737	0.833934	166.54	73
0.005	0.001	200	100	0.8	0.389465	0.672084	0.00438894	0.000600983	0.310637	0.848898	166.64	71.04
0.005	0.001	200	100	0.9	0.400991	0.673607	0.00446173	0.000635229	0.304776	0.837228	163.94	68.22
0.005	0.001	200	100	1	0.415413	0.674647	0.00431914	0.000607048	0.327412	0.847984	163.32	69.48
0.005	0.0001	200	100	0.1	0.420951	0.545505	0.00183943	0.000111106	0.5379	0.960923	112.8	70.7
0.005	0.0001	200	100	0.2	0.391238	0.551437	0.0027209	0.000105039	0.415503	0.963142	130.24	66.36
0.005	0.0001	200	100	0.3	0.372585	0.567718	0.00313038	9.59594e-05	0.377287	0.967418	142.04	66.88
0.005	0.0001	200	100	0.4	0.359333	0.563834	0.00329802	9.39358e-05	0.35613	0.968416	145.76	67.06
0.005	0.0001	200	100	0.5	0.38002	0.584147	0.00328353	0.000112114	0.365237	0.962767	142.42	65.52
0.005	0.0001	200	100	0.6	0.357012	0.575762	0.00346164	0.000102016	0.345375	0.965751	149.56	68.24
0.005	0.0001	200	100	0.7	0.360505	0.57988	0.00346076	9.69748e-05	0.34721	0.968467	150.42	68.24
0.005	0.0001	200	100	0.8	0.360203	0.570359	0.00342887	0.000105045	0.34149	0.964273	146.88	67.36
0.005	0.0001	200	100	0.9	0.35125	0.592198	0.0034549	0.000106071	0.345056	0.966258	151.56	68.76
0.005	0.0001	200	100	1	0.358513	0.593743	0.00345931	0.000104036	0.340467	0.965836	147.94	64
0.005	1e-05	200	100	0.1	0.378255	0.473551	0.00150795	1.31311e-05	0.555495	0.994511	106.32	70.84
0.005	1e-05	200	100	0.2	0.356206	0.486044	0.00226942	1.91903e-05	0.436003	0.992161	122.58	70.5
0.005	1e-05	200	100	0.3	0.334924	0.480023	0.00260505	2.12094e-05	0.393593	0.991119	133.06	72.22
0.005	1e-05	200	100	0.4	0.336459	0.497544	0.00267849	1.81776e-05	0.383465	0.992414	131.46	68.64
0.005	1e-05	200	100	0.5	0.338579	0.501909	0.00271001	2.12127e-05	0.386412	0.991738	133.8	70.82
0.005	1e-05	200	100	0.6	0.337522	0.509283	0.00280268	1.2119e-05	0.373766	0.995103	134.78	68.82
0.005	1e-05	200	100	0.7	0.322266	0.507296	0.00284022	2.32337e-05	0.361098	0.990888	136.64	70.12
0.005	1e-05	200	100	0.8	0.326544	0.499399	0.00291183	3.53505e-05	0.35683	0.985631	137.32	70.28
0.005	1e-05	200	100	0.9	0.333227	0.498167	0.00285151	2.62668e-05	0.371573	0.98997	137.34	71.16
0.005	1e-05	200	100	1	0.31678	0.488875	0.00285656	2.12086e-05	0.359482	0.991183	139.1	71.92
0.005	1e-06	200	100	0.1	0.354838	0.418752	0.00120584	8.08035e-06	0.589019	0.996063	99.86	72.22
0.005	1e-06	200	100	0.2	0.31675	0.422943	0.0019424	6.0603e-06	0.451767	0.997228	119.98	75.48
0.005	1e-06	200	100	0.3	0.308254	0.409648	0.00220982	6.06107e-06	0.406365	0.997234	124.02	73.84
0.005	1e-06	200	100	0.4	0.29502	0.414999	0.00234537	1.51509e-05	0.387377	0.992622	129.18	75.98
0.005	1e-06	200	100	0.5	0.305034	0.433802	0.00240373	3.02979e-06	0.385253	0.998668	127.8	73.26
0.005	1e-06	200	100	0.6	0.303218	0.423024	0.00237055	9.09214e-06	0.391475	0.995875	129.14	74.14
0.005	1e-06	200	100	0.7	0.301849	0.418205	0.00237384	1.21236e-05	0.394155	0.994413	130.7	76.98
0.005	1e-06	200	100	0.8	0.293133	0.435509	0.0024132	7.07229e-06	0.381525	0.996582	131.3	75.04
0.005	1e-06	200	100	0.9	0.29363	0.425187	0.00247953	1.4138e-05	0.368611	0.993282	130.66	74.22
0.005	1e-06	200	100	1	0.311397	0.432823	0.00236765	1.31321e-05	0.398936	0.99412	128.66	74.36
0.01	0.01	100	50	0.1	0.426233	0.506335	0.00466546	0.00435903	0.483958	0.546041	61.46	58.6
0.01	0.01	100	50	0.2	0.408569	0.527297	0.00624877	0.00442851	0.399955	0.546751	69.82	58.18
0.01	0.01	100	50	0.3	0.387442	0.526958	0.00708983	0.00448167	0.358331	0.546343	74.26	58.6
0.01	0.01	100	50	0.4	0.376776	0.516098	0.00776452	0.00434357	0.335062	0.552006	78.86	59
0.01	0.01	100	50	0.5	0.378268	0.550928	0.00797396	0.00433361	0.323615	0.562354	78.6	56.64
0.01	0.01	100	50	0.6	0.365053	0.549625	0.00825094	0.00423133	0.306701	0.563789	80.46	56.56
0.01	0.01	100	50	0.7	0.357255	0.548081	0.00814183	0.00436656	0.307252	0.558911	80	56.54
0.01	0.01	100	50	0.8	0.366596	0.553049	0.00845224	0.0044446	0.306207	0.558313	81.2	57.6
0.01	0.01	100	50	0.9	0.383407	0.563791	0.00792268	0.00421642	0.332593	0.578274	78.38	56.92
0.01	0.01	100	50	1	0.380649	0.545768	0.00833865	0.0044017	0.305517	0.5461	78.68	55.5
0.01	0.001	100	50	0.1	0.380444	0.422195	0.00239152	0.00105711	0.617459	0.801807	50.62	43.14
0.01	0.001	100	50	0.2	0.339842	0.420879	0.00398406	0.00105297	0.467224	0.808832	60.36	43.7
0.01	0.001	100	50	0.3	0.340545	0.425738	0.00474149	0.00102418	0.416607	0.803237	62.7	41.58
0.01	0.001	100	50	0.4	0.334426	0.430143	0.00510163	0.000893748	0.396951	0.830168	65.92	41.22
0.01	0.001	100	50	0.5	0.326152	0.412764	0.00526825	0.00105707	0.381609	0.797706	65.88	42.04
0.01	0.001	100	50	0.6	0.306447	0.429443	0.00552773	0.00095108	0.366428	0.822782	69.72	42.88
0.01	0.001	100	50	0.7	0.324386	0.447286	0.00561173	0.000995093	0.353461	0.807576	65.22	38.66
0.01	0.001	100	50	0.8	0.311912	0.426646	0.0055476	0.00104496	0.368318	0.807086	69.28	43.28
0.01	0.001	100	50	0.9	0.321927	0.447886	0.00561967	0.000946801	0.364282	0.824979	67.94	41.52
0.01	0.001	100	50	1	0.322109	0.435648	0.0055671	0.00108558	0.373394	0.802914	68.4	43.28
0.01	0.0001	100	50	0.1	0.316955	0.333071	0.0016685	0.000195863	0.647585	0.943431	47.1	39.48
0.01	0.0001	100	50	0.2	0.29972	0.335988	0.00309377	0.000195985	0.496137	0.947153	55.94	40.7
0.01	0.0001	100	50	0.3	0.276131	0.324647	0.00361934	0.000171326	0.430851	0.949031	58.82	40.72
0.01	0.0001	100	50	0.4	0.288176	0.339165	0.00385177	0.000159178	0.42599	0.956295	59.32	39.54
0.01	0.0001	100	50	0.5	0.278635	0.328112	0.00412021	0.000228679	0.419295	0.93871	64.64	44.06
0.01	0.0001	100	50	0.6	0.265465	0.344281	0.00409825	0.000224566	0.402719	0.940752	63.02	41.46
0.01	0.0001	100	50	0.7	0.278132	0.334674	0.00421506	0.000175446	0.398135	0.948871	61.56	39.94
0.01	0.0001	100	50	0.8	0.275794	0.342391	0.00441226	0.00022449	0.390813	0.936019	63.52	40.98
0.01	0.0001	100	50	0.9	0.287114	0.352304	0.00432039	0.000228531	0.39139	0.93878	60.82	39.08
0.01	0.0001	100	50	1	0.300558	0.349807	0.00429627	0.000195943	0.409112	0.949445	60.54	39.72
0.01	1e-05	100	50	0.1	0.267744	0.245924	0.00133451	8.57344e-05	0.672787	0.966877	48.98	43.32
0.01	1e-05	100	50	0.2	0.250643	0.248785	0.00246458	6.12205e-05	0.499444	0.975281	53.52	41.6
0.01	1e-05	100	50	0.3	0.257541	0.258475	0.0029387	6.53196e-05	0.468594	0.975681	56.64	42.4
0.01	1e-05	100	50	0.4	0.25819	0.248795	0.00315933	5.71505e-05	0.456227	0.975522	58.18	43.44
0.01	1e-05	100	50	0.5	0.247006	0.243788	0.00328596	9.80361e-05	0.434905	0.963147	58.84	42.9
0.01	1e-05	100	50	0.6	0.248849	0.260244	0.00343631	9.79769e-05	0.427778	0.964961	59.8	42.58
0.01	1e-05	100	50	0.7	0.26144	0.256274	0.00343236	8.57728e-05	0.436086	0.968284	59.3	42.42
0.01	1e-05	100	50	0.8	0.252162	0.263439	0.00356678	6.93812e-05	0.415331	0.97411	59.26	41.36
0.01	1e-05	100	50	0.9	0.235681	0.257963	0.0036477	8.15952e-05	0.389896	0.972098	59.54	41.5
0.01	1e-05	100	50	1	0.244529	0.26676	0.00350231	8.57628e-05	0.41896	0.970932	60.3	42.68
0.01	1e-06	100	50	0.1	0.220059	0.189757	0.00112599	2.04173e-05	0.65927	0.989515	47	42.6
0.01	1e-06	100	50	0.2	0.233097	0.192811	0.00193031	3.26481e-05	0.544504	0.981348	52.34	44.16
0.01	1e-06	100	50	0.3	0.220747	0.193358	0.00250905	2.44657e-05	0.463087	0.984087	54.4	42.52
0.01	1e-06	100	50	0.4	0.232979	0.183325	0.00258027	3.26748e-05	0.486585	0.98634	57.02	45.82
0.01	1e-06	100	50	0.5	0.233093	0.20481	0.00271776	2.04007e-05	0.462268	0.989889	55.7	43.1
0.01	1e-06	100	50	0.6	0.228648	0.20718	0.00301127	2.85698e-05	0.429622	0.988571	56.74	42.34
0.01	1e-06	100	50	0.7	0.234699	0.200924	0.00290632	3.67573e-05	0.452021	0.983004	57.8	44.36
0.01	1e-06	100	50	0.8	0.232925	0.198228	0.00297939	4.49006e-05	0.444093	0.978086	57.58	43.72
0.01	1e-06	100	50	0.9	0.229988	0.208339	0.00286511	3.67207e-05	0.449152	0.981949	56.9	43.52
0.01	1e-06	100	50	1	0.231993	0.204336	0.00303131	4.48988e-05	0.429609	0.978658	56.3	42.38
0.01	0.01	100	100	0.1	0.577002	0.731804	0.00577788	0.00441057	0.499882	0.623019	60.66	50.18
0.01	0.01	100	100	0.2	0.525595	0.742837	0.00809796	0.00429533	0.385414	0.626642	74.42	48.04
0.01	0.01	100	100	0.3	0.500287	0.73514	0.00903864	0.00454169	0.358283	0.61739	80	50.14
0.01	0.01	100	100	0.4	0.50419	0.752725	0.00968627	0.00436102	0.340823	0.63025	82.96	48.78
0.01	0.01	100	100	0.5	0.486536	0.759837	0.0100118	0.00408121	0.334052	0.655617	86.38	46.8
0.01	0.01	100	100	0.6	0.476699	0.751759	0.0100309	0.00414348	0.333202	0.65529	88	49.16
0.01	0.01	100	100	0.7	0.488814	0.765064	0.00980702	0.00437077	0.336092	0.639806	85.8	48.9
0.01	0.01	100	100	0.8	0.500618	0.771476	0.0100162	0.00407304	0.338942	0.658807	85.56	47.06
0.01	0.01	100	100	0.9	0.487659	0.770459	0.010042	0.00423532	0.32832	0.645076	84.98	47.24
0.01	0.01	100	100	1	0.48277	0.777107	0.0101615	0.00420737	0.324867	0.650025	86.98	47.28
0.01	0.001	100	100	0.1	0.502269	0.636402	0.00327707	0.000701894	0.608762	0.900641	50.7	32.96
0.01	0.001	100	100	0.2	0.467463	0.649831	0.00533698	0.00061212	0.466635	0.913877	61.24	32.34
0.01	0.001	100	100	0.3	0.438036	0.660608	0.00626814	0.000660955	0.413301	0.908977	68.06	31.6
0.01	0.001	100	100	0.4	0.42642	0.659675	0.00648246	0.00062447	0.407	0.915128	70.9	33.04
0.01	0.001	100	100	0.5	0.435836	0.679193	0.00673956	0.000840267	0.38537	0.88672	69	31.2
0.01	0.001	100	100	0.6	0.442161	0.659432	0.00655978	0.00068572	0.411579	0.907489	70.56	32.9
0.01	0.001	100	100	0.7	0.431621	0.676195	0.00690866	0.000689621	0.386622	0.907691	71.44	32.06
0.01	0.001	100	100	0.8	0.415227	0.680862	0.00683058	0.000701881	0.378193	0.906981	71.34	31.76
0.01	0.001	100	100	0.9	0.421908	0.671668	0.00691261	0.000832338	0.381266	0.888621	71.62	33.5
0.01	0.001	100	100	1	0.427469	0.671831	0.00665955	0.000624315	0.393195	0.914643	69.72	32.08
0.01	0.0001	100	100	0.1	0.444496	0.551181	0.00248973	6.12021e-05	0.644737	0.988767	48.56	33.28
0.01	0.0001	100	100	0.2	0.395893	0.552476	0.00410969	9.38303e-05	0.49456	0.98251	58.26	34.56
0.01	0.0001	100	100	0.3	0.394741	0.577723	0.00470224	9.39336e-05	0.460282	0.984661	62	33.52
0.01	0.0001	100	100	0.4	0.4005	0.569679	0.00494702	8.57136e-05	0.452985	0.985177	62.8	33.8
0.01	0.0001	100	100	0.5	0.394092	0.57112	0.00504866	0.00011424	0.441383	0.97987	63.4	33.18
0.01	0.0001	100	100	0.6	0.376729	0.58305	0.00505337	0.000122417	0.434593	0.979489	64.26	33.8
0.01	0.0001	100	100	0.7	0.377033	0.58712	0.00518078	0.000102057	0.431081	0.982817	65.58	33.02
0.01	0.0001	100	100	0.8	0.395849	0.592745	0.0050388	0.000110189	0.434893	0.981657	62.16	31.96
0.01	0.0001	100	100	0.9	0.388448	0.586677	0.0050724	0.000142838	0.434506	0.975688	63.42	33.08
0.01	0.0001	100	100	1	0.379057	0.596799	0.0052562	0.000102088	0.421609	0.983543	64.16	32.38
0.01	1e-05	100	100	0.1	0.403852	0.492819	0.00186933	2.04307e-05	0.687979	0.996199	47.48	36.62
0.01	1e-05	100	100	0.2	0.371421	0.479605	0.0032894	2.0399e-05	0.534951	0.995479	55.7	35.24
0.01	1e-05	100	100	0.3	0.362312	0.47937	0.00376332	2.03999e-05	0.496413	0.995788	58.32	36.82
0.01	1e-05	100	100	0.4	0.35828	0.486334	0.0040779	1.6329e-05	0.476653	0.996723	60.62	36.92
0.01	1e-05	100	100	0.5	0.343043	0.484901	0.004086	6.93871e-05	0.461929	0.985993	60.42	37.14
0.01	1e-05	100	100	0.6	0.349369	0.502943	0.00420058	4.4939e-05	0.46597	0.991955	61.42	37.24
0.01	1e-05	100	100	0.7	0.364971	0.505315	0.00413635	2.44881e-05	0.461602	0.995253	57.98	33.44
0.01	1e-05	100	100	0.8	0.346607	0.509005	0.00415133	3.26706e-05	0.461435	0.993946	60.7	36.02
0.01	1e-05	100	100	0.9	0.353113	0.520155	0.00418607	4.48781e-05	0.45269	0.991662	58.92	34.48
0.01	1e-05	100	100	1	0.351314	0.51813	0.00422347	3.67048e-05	0.452985	0.991857	60.3	34.04
0.01	1e-06	100	100	0.1	0.374047	0.42241	0.00167288	8.17662e-06	0.683724	0.998291	44.68	36.1
0.01	1e-06	100	100	0.2	0.352419	0.427173	0.00258697	8.16163e-06	0.573135	0.998083	51.02	36.88
0.01	1e-06	100	100	0.3	0.35147	0.421592	0.00308564	1.63257e-05	0.537778	0.996232	55.14	38.32
0.01	1e-06	100	100	0.4	0.327592	0.428607	0.00347403	2.04157e-05	0.492825	0.995447	58.42	38.34
0.01	1e-06	100	100	0.5	0.323847	0.420991	0.00353492	2.86065e-05	0.488282	0.993997	58.94	38.46
0.01	1e-06	100	100	0.6	0.32861	0.43286	0.00357517	3.26623e-05	0.481118	0.992424	57.36	37.18
0.01	1e-06	100	100	0.7	0.325713	0.419214	0.00370147	2.44923e-05	0.468779	0.994267	58.06	37.44
0.01	1e-06	100	100	0.8	0.311183	0.416511	0.00376278	1.63316e-05	0.459516	0.995417	59.7	38.44
0.01	1e-06	100	100	0.9	0.32805	0.430074	0.00364049	2.44915e-05	0.476325	0.994798	58.18	37.64
0.01	1e-06	100	100	1	0.326909	0.439741	0.00353102	4.08747e-06	0.488516	0.999091	58.46	37.98
0.01	0.01	200	50	0.1	0.354226	0.426031	0.00221699	0.00216624	0.616522	0.664544	207.6	194.06
0.01	0.01	200	50	0.2	0.318883	0.416674	0.00282499	0.00222002	0.531973	0.653317	223.62	198.62
0.01	0.01	200	50	0.3	0.287138	0.412577	0.00327159	0.00222605	0.467984	0.649856	236.48	198.7
0.01	0.01	200	50	0.4	0.287923	0.419438	0.00334878	0.00216413	0.462765	0.659813	236.94	196.36
0.01	0.01	200	50	0.5	0.286564	0.407963	0.00341773	0.00220461	0.456898	0.649817	239.04	199.08
0.01	0.01	200	50	0.6	0.280718	0.41908	0.003526	0.0020741	0.448431	0.672926	244.9	197.24
0.01	0.01	200	50	0.7	0.275797	0.414982	0.00350568	0.00211681	0.445699	0.66701	246.6	200.02
0.01	0.01	200	50	0.8	0.273931	0.415984	0.0035861	0.00221475	0.431724	0.651413	242.74	197.76
0.01	0.01	200	50	0.9	0.2794	0.409838	0.00357388	0.00216157	0.444433	0.659627	246.18	203.68
0.01	0.01	200	50	1	0.284076	0.420591	0.00357186	0.00215488	0.441976	0.659943	241.4	196.56
0.01	0.001	200	50	0.1	0.282856	0.317927	0.00124253	0.000572536	0.696013	0.848087	198.72	182.06
0.01	0.001	200	50	0.2	0.259962	0.32148	0.00183414	0.000589706	0.585347	0.844667	211.42	180.44
0.01	0.001	200	50	0.3	0.238031	0.317328	0.0021552	0.000595884	0.526447	0.843022	222.32	183.42
0.01	0.001	200	50	0.4	0.238919	0.316053	0.00229593	0.000613083	0.508924	0.83689	222.24	180.9
0.01	0.001	200	50	0.5	0.228447	0.310143	0.00242974	0.000609228	0.491337	0.839192	232.56	187.98
0.01	0.001	200	50	0.6	0.235883	0.319023	0.00237359	0.000570549	0.502443	0.850082	227.38	183.14
0.01	0.001	200	50	0.7	0.228706	0.312548	0.00238804	0.000632529	0.494649	0.835651	230.24	187.58
0.01	0.001	200	50	0.8	0.228058	0.318934	0.00241356	0.000546282	0.4939	0.857849	232.82	185.74
0.01	0.001	200	50	0.9	0.240239	0.313702	0.00242127	0.000607102	0.501435	0.83918	228.14	184.54
0.01	0.001	200	50	1	0.236699	0.322226	0.00246435	0.000585642	0.487139	0.844531	225.3	179.58
0.01	0.0001	200	50	0.1	0.231798	0.247947	0.000901482	0.000168516	0.72149	0.936701	197.76	182.22
0.01	0.0001	200	50	0.2	0.219315	0.246556	0.00141814	0.000178671	0.60875	0.932506	209.56	181.82
0.01	0.0001	200	50	0.3	0.201794	0.244146	0.0016544	0.000169505	0.545912	0.935237	212.58	179.32
0.01	0.0001	200	50	0.4	0.205911	0.247073	0.00172986	0.000178667	0.545536	0.932738	217.66	183.5
0.01	0.0001	200	50	0.5	0.203516	0.241965	0.00178561	0.000189833	0.533479	0.927065	217.52	181.1
0.01	0.0001	200	50	0.6	0.197933	0.247193	0.00188124	0.000193922	0.516158	0.928371	221.94	183.4
0.01	0.0001	200	50	0.7	0.19696	0.246543	0.00185595	0.000185814	0.520136	0.931125	223.1	185.28
0.01	0.0001	200	50	0.8	0.202001	0.25763	0.00191024	0.000174599	0.513229	0.936178	217.26	178.24
0.01	0.0001	200	50	0.9	0.194607	0.24566	0.00197857	0.000210133	0.498166	0.920458	223.76	184.16
0.01	0.0001	200	50	1	0.204162	0.243347	0.00187137	0.000188871	0.52954	0.930317	224.12	186.44
0.01	1e-05	200	50	0.1	0.191611	0.188556	0.000706505	7.41003e-05	0.730383	0.961253	197.48	185.16
0.01	1e-05	200	50	0.2	0.185016	0.191104	0.00121205	6.19285e-05	0.604679	0.969331	206.56	184.4
0.01	1e-05	200	50	0.3	0.185656	0.190273	0.00128608	7.30826e-05	0.590067	0.962706	207.7	182.66
0.01	1e-05	200	50	0.4	0.179525	0.192445	0.0014791	8.22308e-05	0.549215	0.958531	214.3	185.28
0.01	1e-05	200	50	0.5	0.179573	0.190161	0.00153571	7.71437e-05	0.53745	0.961184	212.16	182.16
0.01	1e-05	200	50	0.6	0.177176	0.192588	0.00157237	7.71457e-05	0.52782	0.961339	213.88	182.5
0.01	1e-05	200	50	0.7	0.176983	0.19256	0.00160388	8.22381e-05	0.524538	0.958484	215.7	183.96
0.01	1e-05	200	50	0.8	0.181226	0.191038	0.00160212	8.8337e-05	0.536268	0.956706	219.92	188.38
0.01	1e-05	200	50	0.9	0.180021	0.198848	0.00155696	7.61329e-05	0.534217	0.96288	211.4	179.74
0.01	1e-05	200	50	1	0.18227	0.197147	0.00160471	7.20703e-05	0.528619	0.963875	212.22	180.18
0.01	1e-06	200	50	0.1	0.166503	0.151486	0.000629451	2.63998e-05	0.728883	0.983729	199.8	189.9
0.01	1e-06	200	50	0.2	0.164173	0.147985	0.000995783	4.77076e-05	0.621146	0.968168	203.96	186.86
0.01	1e-06	200	50	0.3	0.170215	0.153626	0.00116836	4.5679e-05	0.593075	0.971214	207.08	185.78
0.01	1e-06	200	50	0.4	0.163534	0.151525	0.00131144	3.24793e-05	0.554009	0.978968	210	185.18
0.01	1e-06	200	50	0.5	0.164132	0.148973	0.00131563	4.67041e-05	0.558466	0.969208	212.8	188.38
0.01	1e-06	200	50	0.6	0.164052	0.148885	0.0013673	5.68442e-05	0.545026	0.962994	211.24	185.34
0.01	1e-06	200	50	0.7	0.158148	0.14606	0.00137962	5.07495e-05	0.535862	0.967176	213.88	187.9
0.01	1e-06	200	50	0.8	0.153551	0.147607	0.00141316	4.9752e-05	0.523145	0.967334	215.74	188.78
0.01	1e-06	200	50	0.9	0.161899	0.150198	0.00139885	4.66985e-05	0.537146	0.968616	213.18	187.18
0.01	1e-06	200	50	1	0.161961	0.155561	0.00137851	5.78564e-05	0.540268	0.964156	212.18	186.68
0.01	0.01	200	100	0.1	0.454318	0.624544	0.00304369	0.00190856	0.603301	0.768989	209.5	155.06
0.01	0.01	200	100	0.2	0.41433	0.626817	0.00395758	0.00205843	0.510727	0.751529	230.18	157.48
0.01	0.01	200	100	0.3	0.397238	0.629026	0.00433561	0.00194741	0.485958	0.76876	245.5	158.62
0.01	0.01	200	100	0.4	0.384168	0.624659	0.00450831	0.00194442	0.468558	0.768027	251.88	159.02
0.01	0.01	200	100	0.5	0.385481	0.637814	0.00458865	0.00190961	0.460958	0.772	250.68	155.58
0.01	0.01	200	100	0.6	0.394548	0.64252	0.00473676	0.00195473	0.451867	0.764262	248.84	153.68
0.01	0.01	200	100	0.7	0.392138	0.64198	0.00460498	0.00186997	0.463398	0.776785	249.46	156.04
0.01	0.01	200	100	0.8	0.377938	0.630299	0.00472698	0.00200102	0.449399	0.762042	254.96	162.06
0.01	0.01	200	100	0.9	0.38691	0.639479	0.00476797	0.00193171	0.449245	0.768861	252.14	156.88
0.01	0.01	200	100	1	0.383367	0.635331	0.00474957	0.00191443	0.446611	0.768613	254.28	155.96
0.01	0.001	200	100	0.1	0.389675	0.533149	0.00184365	0.000309624	0.682365	0.945576	194.88	141.92
0.01	0.001	200	100	0.2	0.347888	0.526919	0.00269495	0.000359298	0.56204	0.935454	217.38	143.52
0.01	0.001	200	100	0.3	0.332954	0.521483	0.00304851	0.000362403	0.523803	0.935803	227.54	147.3
0.01	0.001	200	100	0.4	0.327788	0.533676	0.00313306	0.000296456	0.516754	0.948405	232.12	145.1
0.01	0.001	200	100	0.5	0.329941	0.531823	0.00319681	0.000381719	0.511103	0.933615	231.52	146.44
0.01	0.001	200	100	0.6	0.323303	0.527726	0.00334179	0.000338037	0.493313	0.940232	233.68	147.42
0.01	0.001	200	100	0.7	0.326628	0.531529	0.00327784	0.000355301	0.501131	0.937824	232.94	147.02
0.01	0.001	200	100	0.8	0.332608	0.532388	0.00326259	0.000361372	0.506659	0.936718	230.66	146.1
0.01	0.001	200	100	0.9	0.326528	0.53316	0.00330448	0.000342105	0.499864	0.940106	234.14	147.04
0.01	0.001	200	100	1	0.331662	0.530624	0.00324553	0.000345165	0.508709	0.939532	232.42	147.1
0.01	0.0001	200	100	0.1	0.336852	0.440685	0.00132993	6.09186e-05	0.720349	0.986618	194.86	156.42
0.01	0.0001	200	100	0.2	0.308417	0.446095	0.0020819	6.497e-05	0.597088	0.985606	210.14	154.54
0.01	0.0001	200	100	0.3	0.29876	0.443331	0.0023631	5.58293e-05	0.559858	0.987564	216.66	155.9
0.01	0.0001	200	100	0.4	0.304291	0.45046	0.00238152	8.42516e-05	0.561949	0.981841	218.12	155
0.01	0.0001	200	100	0.5	0.289335	0.444075	0.00246493	7.71547e-05	0.543207	0.983206	224.16	158.36
0.01	0.0001	200	100	0.6	0.29741	0.439957	0.00252128	9.23714e-05	0.540059	0.979123	219.84	155.54
0.01	0.0001	200	100	0.7	0.292116	0.452904	0.00257313	9.64278e-05	0.530537	0.97885	221.46	154.9
0.01	0.0001	200	100	0.8	0.290807	0.448401	0.00257037	9.44184e-05	0.532841	0.979356	223.86	156.54
0.01	0.0001	200	100	0.9	0.29495	0.437117	0.00248733	8.22373e-05	0.547243	0.982008	222.96	159.2
0.01	0.0001	200	100	1	0.291753	0.453357	0.00256623	8.72945e-05	0.533727	0.981048	223.42	155.48
0.01	1e-05	200	100	0.1	0.297146	0.374076	0.00112992	2.43676e-05	0.727105	0.993681	196.42	165.86
0.01	1e-05	200	100	0.2	0.279389	0.37312	0.00166976	2.94392e-05	0.625319	0.992256	205.92	163.14
0.01	1e-05	200	100	0.3	0.272974	0.371186	0.00190124	2.63939e-05	0.589731	0.993108	212.36	164.2
0.01	1e-05	200	100	0.4	0.269599	0.378916	0.00199162	3.9596e-05	0.576189	0.989674	214.32	164.58
0.01	1e-05	200	100	0.5	0.268777	0.376471	0.00204563	2.43696e-05	0.570792	0.993721	216.28	166.28
0.01	1e-05	200	100	0.6	0.263542	0.376853	0.00210423	3.65431e-05	0.556703	0.990305	217.24	165.54
0.01	1e-05	200	100	0.7	0.270198	0.380098	0.00202014	4.26353e-05	0.573543	0.988776	215.28	165.06
0.01	1e-05	200	100	0.8	0.261163	0.361482	0.00206013	3.35042e-05	0.566174	0.991214	221.44	171.8
0.01	1e-05	200	100	0.9	0.266814	0.377122	0.00205462	2.94426e-05	0.566892	0.992319	216.32	166
0.01	1e-05	200	100	1	0.264195	0.375399	0.00205791	3.24789e-05	0.567466	0.991301	218.84	166.66
0.01	1e-06	200	100	0.1	0.269991	0.319261	0.000910623	1.62506e-05	0.750223	0.995049	195.18	173.04
0.01	1e-06	200	100	0.2	0.254786	0.316064	0.00147494	2.74084e-05	0.633908	0.991166	205.94	172.3
0.01	1e-06	200	100	0.3	0.241994	0.313664	0.00164843	2.23332e-05	0.594757	0.992859	208.68	170.42
0.01	1e-06	200	100	0.4	0.25112	0.318919	0.00172754	2.84183e-05	0.592083	0.991167	209.76	168.9
0.01	1e-06	200	100	0.5	0.240972	0.309849	0.00166235	2.84421e-05	0.600686	0.99141	217.28	178.58
0.01	1e-06	200	100	0.6	0.25291	0.322555	0.00173189	2.33524e-05	0.595965	0.992849	212.84	172.32
0.01	1e-06	200	100	0.7	0.24513	0.317458	0.00175331	2.94479e-05	0.58675	0.99094	213.8	174.32
0.01	1e-06	200	100	0.8	0.24257	0.318265	0.00177528	2.63983e-05	0.577061	0.991912	211.8	171
0.01	1e-06	200	100	0.9	0.238608	0.315205	0.00189721	2.23426e-05	0.557269	0.992796	216.04	170.9
0.01	1e-06	200	100	1	0.245768	0.318878	0.00170652	3.45141e-05	0.5927	0.9893	213.64	173.1
