# Supplementary material for: Estimating causal effects with a non-paranormal method for the design of efficient intervention experiments
Source: BMC Bioinformatics. 2014 Jun 30;15:228. doi: 10.1186/1471-2105-15-228 (PMC4087001; doi:10.1186/1471-2105-15-228)
Supplement: Additional file 2 — The mouse microarray data set of microarray data set of white adipose tissue (WAT) and the microarray data set of A. thaliana and the flowering time. [file 1471-2105-15-228-S2.zip]

Archive with 1 entries (1 files):
- 4639914121237928_add2.bz2
